# Supplementary material for: If a fish can pass the mark test, what are the implications for consciousness and self-awareness testing in animals?
Source: PLoS Biol. 2019 Feb 7;17(2):e3000021. doi: 10.1371/journal.pbio.3000021 (PMC6366756; doi:10.1371/journal.pbio.3000021)
Supplement: S1 Data — Excel spreadsheet containing behavioural observation data, including initial responses to the mirror, posturing, scraping, and control body mark data. (XLSX) [file pbio.3000021.s003.xlsx]

## Sheet: Pre-phases
	Day	1	2	3	4	5	6	7	8	9	10
Indiviual
	Attack time	508	271	438	40	0		0			0
		448	349	342	29	0		0			0
1	MT	0(2)	1	3	20	2		0			0
		0(5)	0(3)	2	19(2)	1		0			1
	Time <5cm	0	0	0	10	94		102			110
		0	0	0	15	118		73			87
	Attack time	560	268		275	0		5			0
		424	433		203	31		6			0
2	MT	0	0		0	15		0			0
		0	0		0	15		0			0
	Time<5cm	0	0		0	0		102			105
		0	0		10	11		60			108
	Attack time	566	465	208	148	135		101
3	MT	0	0	15	10	4		5
	Time<5m	0	0	21	42	162		90
	Attack time		0	0	0	0		0			0
			18	0	0	0		0			0
4	MT		1	1	4	0		0			0
			2	0	0	0		0			0
	Time<5cm		71	84	120	111		119			131
			125	94	143	126		124			113
	Attack time	564	135	388	0	0		0			0
		566	194	170	0	0		0			0
7	MT	0	0	7	4	0		0			0
		0	0	23	6	0		0			0
	Time <5cm	0	4	5	37	106		49			127
		0	5	40	42	93		45			132
	Attack time	481	566	338	90	174	15	0			0
13	MT	0	0	8	7	7	2	0			0
	Time <5cm	0	0	33	63	80	78	83			57
	Attack time	0	0	0	0	0	0	0			0
		0	0	0	0	0	0	0			0
5	MT	0	0	0	0	0	0	0			1
		0	2	0	0	0	0	0			0
	Time <5cm	59	74	149	105	101	91	96			81
		46	103	149	114	79	115	120			113
	Attack time	0	0	0	0	0	0	0			0
		0	0	0	0	0	0	0			0
6	MT	0	0	0	0	0	0	1			0
		0	0	0	0	0	0	0			0
	Time<5cm	19	23	84	61	83	107	124			112
		10	42	99	63	60	117	104			90
	Attack time	579	405	0	0	0	0	0	0	0	0
		597	439	0	0	0	0	0	0	0	0
20	MT	0	5	0	0	0	0	0	0	0	0
		3	1	0	0	0	1	0	0	0	0
	Time <5cm	0	0	62	74	53	54	64	52	63	57
		0	11	58	67	82	82	53	89	84	74
	Attack time	541	183	479	229	48	5	12	0	0	4
		525	238	437	171	53	0	0	1	2	0
21	MT	5	4	5	6	6	1	2	0	0	0
		2	1	1	12	1	0	0	0	0	0
	Time<5cm	0	3	2	4	51	70	48	56	56	58
		0	0	5	7	38	61	71	73	75	62

## Sheet: Posturing
	Video file, time		VALUES ARE TIME IN				Video file, time						Video file, time
Individual			SECONDS WITHIN 5cm OF MIRROR
			E2					E3 sham (right face mark)						E5 mirror (right face mark)
		Left side	Right side	Vertical	Frontal			Left side	Right side	vertical	frontal			left side	right side	vertical	frontal
	5.26 (1746-) 0010-0510	28.5	11	0	5	44.5	5.29 (841-) 0010-0510	37	32	7	5	81	5/31(1430-) 1500-2000	32.5	27	8	13	80.5
	5/28(1418-) 0010-0510	23	12.5	12	0	47.5	5/29 (841-) 0858-1358	30.5	20.5	8.5	1	60.5	5/31(1321-) 1500−2000	29.5	33	9	2	73.5
#2	5/28 (1418-) 0500-1000	20	18	12	2.5	52.5	5/30 (1132-) 1000-1500	37	10	3	0	50	5/31(1430-) 0010-0510	39	21	2	11	73
Observer	5/28 (1418-)1000-1500	20	22.5	11	1	54.5	5/30(1132-) 0500-1000	36	27	7	3	73	5/31(1430-) 1000-1500	38.5	15	3	7.5	64
Kohda	5.26 (1746-) 0510-1010	26	23.5	5	3	57.5	5/30(1132-)0010-0510	35	25	1	2	63	5/31(1321-) 2000-2500	22	24.5	9	11.5	67
	5.26 (1746-) 1010-1510	37	25	3	6.5	71.5						65.5	5/31(1321-) 2500-3000	32.5	24	18	4	78.5
			E2					E3 sham (right face mark)						E5 mirror (right face mark)
	5.26 (1746-) 0010-0510	27.5	22	6	7.5	63	5.29 (841-) 0010-0510	40.5	35.5	6.5	3	85.5	5/31(1430-) 1500-2000	36	23	13	4	76
	5/28(1418-) 0010-0510	18	18.5	10	2	48.5	5/29(841-) 0858-1358	35.5	27	6	1	69.5	5/31(1321-) 1500−2000	30	36	9	1	76
#2	5.28(1418-) 0500-1000	18.5	18	10	2	48.5	5/30 (1132-) 1000-1500	33.5	22	4.5	4	64	5/31(1430-) 0010-0510	19.5	20	6	11	56.5
Observer	5/28 (1418-) 1000-1500	25.5	22	9.5	3.5	60.5	5/30(1132-) 0500-1000	32.5	15	3	0	50.5	5/31(1430-) 1000-1500	31.5	16.5	13.5	7	68.5
Asai	5.26 (1746-) 0510-1010	28.5	26.5	7.5	4	66.5	5/30(1132-)0010-0510	38	22.5	2	1	63.5	5/31(1321-) 2000-2500	29	22.5	7	6.5	65
	5.26 (1746-) 1010-1510	28	29.5	3.5	5	66						66.6	5/31(1321-) 2500-3000	41	25.5	9	4.5	80
			E2					E3 sham (throat mark)						E5 mirror (throat mark)
	00029 (0046^0546	18	17.5	8.5	6	50	5.29 (8:18-) 0010-0527	17	15	12	3	47	00158 0015-0515	27	32	26	4	89
	00029 0600-1100	18.5	20	5	6	49.5	5.29 (8:18-) 0527-1047	39	20	6	5.5	70.5	00158 0515-1015	22	21.5	20	4.5	68
#1	00025 不明(5-10)	16.5	28	1.5	3	49	5.29 (8:18-) 1547-2047	21.5	15	5	11.5	53	00070 12000-12500	26	43	22	2	93
Observer	00029 1500-2000	13	15	5	12.5	45.5	5.28（1403−） 0010-0510	19	23.5	7.5	2	52	00070 11500-12000	17	30	29	5	81
Kohda	00029 0546-1046	17	33	5.5	12.5	68	5.28（1403−） 0510-1010	15.5	29.5	8.5	4	57.5	00073 0500-1000	17	16	12	3	48
	00025 0100-0600	14	31	3	3	51	5.28 (1403-) 0947-1447	19	25	12	3	59	00073 1500-2000	17	16	16	3	52
			E2					E3 sham (throat mark)						E5 mirror (throat mark)
	00029 (0046^0546	19	17.5	9	8.5	54	5.29 (818-)0010-0527	27.5	10.5	10	5	53	00158 0015-0515	27	28	26	6	87
	00029 0610-1110	21.5	18	6	6	51.5	5.29(818-) 0527-1027	36	22	8	4	70	00158 051501015	18	18	20.5	1.5	58
#1	00025 不明(5-10)	19.5	22.5	6	5	53	5.29(8:18-) 1547-2047	28	20	7	11	66	00070 12000-12500	16	30.5	17.5	2	66
Observer	00029 1500-2000	15	17	4.5	8	44.5	5.28(1403-) 0010-0527	29	41	8.5	0	78.5	00070 11500-12000	22.5	27.5	23.5	5.5	79
Asai	00029 0546-1046	20	19	8.5	10	57.5	5.28 (1403-) 0510-1010	17	33	6.5	2.5	59	00073 1500-2000	22	21	15.5	2	60.5
	00025 0100-0600	20	38	2.5	2.5	63	5.28(1403-) 0947-1447	16	18	9.5	2	45.5	00073 0500-1000	12.5	15	19.5	4.5	51.5
			E2					E3 sham (throat mark)						E5 mirror (throat mark)
	5/28 0924-1424	13	19.5	6	12	50.5	5.29 (1217-) 0010-0510	5	22	2	8	37	6.1 (1251-) 0020-0520	15	27.5	11.5	26	80
#4	5.28 (1454-) 0010-0510	16.5	21.5	3	0	41	5.29 (1217-) 0511−1011	10	17	0	3	30	6.1(1251-) 4000−4500	19.5	27.5	14.5	25.5	87
Observer	5.26 (1825-) 0010-0510	8	12	0	6	26	5.29 1011-1511	24	13	0	2	39	6/1(1251-) 0500-1000	18	28	13	25	84
Kohda	5.28 (1454-) 0510-1010	13	16	1	3	33	5.29 1511-2011	16	24	2	3	45	6/1 (1251-)3500-4000	27	25.5	8	23	83.5
	5.26 0710-1210	11.5	11.5	3.5	5.5	32	5.29 2011-2511	16	14	1	5	36	6.1 (1251-) 1000-1500	10	28	9.5	26	73.5
							5.29 2511-3011	23	20	3	5	51	6.1 (1251-) 2000-2500	11	21	8.5	24.5	65
			E2					E3 sham (throat mark)						E5 mirror (throat mark)
#4	5/28 0924-1424	10.5	18.5	4	9	42	5.29 (1217-) 0010-0510	10.5	20	3.5	4.5	38.5	6.1 (1251-) 0020-0520	13.5	21	11.5	22	68
Observer	5.28 (1454-) 0010-0510	13.5	26.5	3	2.5	45.5	5.29 (1217-) 0510-1010	8	21	0	2	31	6.1(1251-)) 4500-5000	17.5	33	13.5	26.5	90.5
Asai	5.26 (1825-) 0010-0510	8	9	1	4.5	22.5	5.29 1011-1511	16	10	0	0	26	6/1 (1251-) 0500-1030	16	28	12.5	24	80.5
	5.28 (1454-) 0510-1010	19	27	1.5	3	50.5	5.29 1511-2011	16	24	1	7	48	6/1(1251-) 3500-4000	23	27	10	18.5	78.5
	5.26 0710-1210	21	13	4	3	41	5.29 2011-2511	15	13	1	4	33	6.1 (1251-) 1000-1500	12.5	27	11.5	28	79
							5.29 2511-3011	25	23	4	4	56	6.1 (1251-) 2000-2500	16	17	9	26.5	68.5
			E2					E3 sham (right face mark)						E5 mirror (right face mark)
	5.15（1715−） 0000-0500	17	11	0	1	29	5.29 (914-) 0010-0510	13	22	0	1	36	6.1 0010-0510	37	62	0	0	99
J	5.16(1143-) 0010-0510	12	9	0	2	23	5.29 (914-) 0510-1010	19.5	21.5	0	0	41	6.1 (921-) 0510-1010	22	28	3	3	56
Observer	5.16 (1143-) 1300-1800	7	7	0.5	0.8	15.3	5.29 (914-) 1000-1500	26	24	1	1	52	6.1 (921-) 1010-1510	26	33	2	1.5	62.5
Kohda	5.16 (1143-) 0700-1200	8.1	5	0	0.7	13.8	5.29 (914-) 1400-1900	26.5	22	1	0	49.5	6.1 1500-2000	44	47	0	0	91
	5.20 (1436-)	17.5	15.5	3.5	0.5	37							6.1 (921-) 2500-3000	33.5	49	1.5	2	86
	5.15(1715-) 1000-1500	14.5	10.5	3.5	2	30.5							5.31 (1501-) 0930-1430	27.3	38	2	2.3	69.6
			E2					E3 sham (right face mark)						E5 mirror (right face mark)
	5.15 (1715-) 0000-0500	19.5	17.5	1	1	39	5.29 (914-) 0010-0510	14	21	1	1	37	6.1 0010-0510	31	53.5	2	0.5	87
J	5.16(1143-) 0010-0510	16	15.5	0	0	31.5	5.29 (914-） 0510-1010	26.5	18.5	0	0	45	6.1 (921-) 0510-1010	20	36	3	1	60
Observer	5.16 (1143-) 1300-1800	12	6.5	1	0.5	20	5.29 (914-) 1000-1500	26.5	23.5	1.5	0.5	52	6.1 (921-) 1010-1510	27	41	3	1	72
Asai	5.16(1143-) 0700-1200	16	10	0	0.5	26.5	5.29 (914-) 1400-1900	23.5	26	1	1	51.5	6.1 1500-2000	37	43	1.5	1	82.5
	5.20 (1436-)	18	14	2.5	1	35.5							6.1 (921-) 2500-3000	37.5	48	2.5	1	89
	5.15(1715-) 1000-1500	15	11.5	3	2	31.5							5.31 (1501-) 0930-1430	23	34	1	2	60
			E2					E3 sham (left face mark)						E5 mirror (left face mark)
	5.26 0010-0510	28	27.5	0	3	58.5	5.30(1149-) 0010-0510	11	20	1	2	34	5.31 (1322-) 1000-1530	40.5	24	4	5	73.5
#5	5.26(1801-) 0510-1010	22	27.5	1.5	2	53	5.30 (1149-) 0910-1410	14	24	2	2	42	5.31 (1322-) 1500-2000	43	21	0	4	68
Observer	5.26 1000-1500	17	19.5	0	0.5	37	5.29 (0857-) 0010-0510	25	18	1	5	49	5.31（1322−）3000-3500	42	30	0	7	79
Kohda	5.28 (1434-) 0010-0510	14	30	11	2	57	5.29(0857-) 0500-1000	28	20.5	1	1	50.5	5.31 4000-4500	44	41	5.5	3	93.5
	5.28 (1434-) 0510-1010	17	34	8.5	4.5	60	5.29 1000-1500	33.5	25.3	0	2.5	61.3	5.31 4500-5000	35	37	4.5	1.5	78
	5.28(1434-) 1000-1500	20.5	31.5	4	4	0							5.315000-5500	33	38	3	0	74
			E2					E3 sham (left face mark)						E5 mirror (left face mark)
	5/26 010-510	18.5	28.5	8	1.5	56.5	5/30 (1149-) 0010-0510	10.5	20	0	1.5	32	5/31 (1322-)1000-1500	36	24	5	5.5	70.5
#5	5/26 （1801−）0510-1010	18	21.5	1	1	41.5	5/30 (1149-) 0910-1410	25	18	1.5	0.5	45	5/31 (1322-)1500-2000	43	32	5	1.5	81.5
Observer	5/26 10-15	9.5	14	1	2	26.5	5/290857-) 0010-0510	26.5	21	0.5	2.5	50.5	5/31 (1322-) 30-35	43.5	36	8.5	3	91
Asai	5/28（1434−） 0010-0510	20	32	5.5	1	58.5	5/29 (0857-) 0500-1000	25	18	1.5	3.5	48	5/31 40-45	36.5	39.5	2	4.5	82.5
	5/28(1434-) 0510-1010	22.5	34.5	9.5	6	72.5	5/29 10-15	37	34	1	5	77	5/31 45-50	35.5	40.5	3.5	1.5	81
	5/28(1434-) 10-15	25	31	5	5	66							5/31 50-55	28.5	30.5	4.5	3.5	67
			E2					E3 sham (left face mark)						E5 mirror (left face mark)
	5.26 0010-0510	14	11	0	10	35	5.29 0800-1300	19	22	0	5	46	5.31（1323−）1500-200	30.5	29	3	1	63.5
#6	5.28 (1436-) 0510-1010	18	21	0	2.5	41.5	5.29 1500-2000	24	23	0	1	48	5.31(1323-) 2000-2500	23	26.5	2.5	1.5	53.5
Observer	5.18(1824-) 0500-1000	14.1	12	3.8	2.6	32.5	5.30(1305-) 0010-0510	17.5	10.5	2	0.5	30.5	5.31 (1323-) 2500-3000	36	32.5	3	1.5	73
Kohda	5.28 (0814-1314)	21	20	0	2.5	43.5	5.30 1000-1500	19.5	12	2	1	34.5	5.31 (1323-) 3000-3500	19	28.5	2	0	49.5
	5.28(1436-) 0010-0510	15.8	20.5	0	0	36.3	5.290010-0510	14	15.5	1	6.5	37	5.31 (1323-) 3500-4000	29.5	23.5	1	0	54
							5.30 0510-1010	19	15.5	1	1	36.5	5.31 (1321-) 4000-4500	32	26	5.5	0	63.5
			E2					E3 sham (left face mark)						E5 mirror (left face mark)
	5/26 0010-0510	16	13	0	6	35	5/29 8-13	20	17	0	2.5	39.5	5.31（1323−）1500-200	30	38	3.5	0	71.5
#6	5/28 0510-1010	22	27.5	0	1.5	51	5/29 15-20	20	21	0	2	43	5.31(1323-) 2000-2500	31	26	3	0	60
Observer	5/18 5-10	13	15.5	0.5	1	30	5/30 0010-0510	18.5	19.5	3	3	44	5.31 (1323-) 2500-3000	28	32.5	4.5	1	66
Asai	5/28 0814-1314	22.5	25	0	2	51	5/30 10-15	12.5	9.5	2.5	2.5	27	5.31 (1323-) 3000-3500	29	38.5	3.5	1	72
	5/28 0010-0510	19	19	0	1	49.5	5/29 0010-0510	12	18.5	3	8.5	42	5.31 (1323-) 3500-4000	31	28	2	1	62
							5/30 0510-1010	20	15.5	0	3	38.5	5.31 (1321-) 4000-4500	31	24	6	3	64
			E2					E3 sham (throat mark)						E5 mirror (throat mark)
	11/14 2-7	43	44.5	12.5	3	103	11/15 (1140-) 30-35	40	40	4	1	85	11/21 2-7	35	18.5	20	1	74.5
#21	11/14 7-12	33	27.5	5	1	66.5	11/15 40-45	27	30.5	6	0	63.5	11/21 7-12	22.5	12.5	12.5	0	47.5
Observer	11/14 12-17	27.5	35.5	4	0	67	11/15 48-53	24	40	5.5	5	74.5	11/21 12-17	24.5	18	8	3	53.5
Kohda	11/14 17-22	28	30.5	4.5	0.5	63.5	11/15 7-12	21	21	4.5	1	47.5	11/21 17-22	21.5	15.5	7.5	1	45.5
	11/14 22-27	22	38	7	2	69	11/15 12-17	31.5	35.5	6	4	77	11/21 30-35	30	42	23	1.5	96.5
	11/7 (1530-) 0010-0510	21	19	6.5	5	51.5	11/15 17-22	18.5	26.5	3.5	0.5	49	11/21 35-40	17	17	17	0.5	51.5
			E2					E3 sham (throat mark)						E5 mirror (throat mark)
#21	11/14 2-7	36	43	11	2	92	11/15 (1140-) 30-35	32	34	8.5	4	78.5	11/21 2-7	25	25	20.5	0	70.5
Observer	11/14 7-12	27	29	8.5	2	66.5	11/15 40-45	25	36	4.5	0.5	66	11/21 7-12	20	23.5	18	4.5	66
Asai	11/14 12-17	27	38	6	0	71	11/15 48-53	19	37	6.5	3	65.5	11/21 12-17	25	22	8	3	58
	11/14 17-22	26	35	5.5	1.5	68	11/15 7-12	19	24.5	6.5	1	51	11/21 17-22	25	29	12.5	2	68.5
	11/14 22-27	17	38	7	1.5	63.5	11/15 12-17	22	37	7	4.5	70.5	11/21 30-35	41	42	20.5	2.5	106
	11/7 (1530-) 0010-0510	19	18	6.5	3.5	47	11/15 17-22	25	41	5.5	2	73.5	11/21 35-40	19	21	16	2	58
			E2					E3 sham (throat mark)						E5 mirror (throat mark)
	11/14 10-15	11	15	2	3	31	11/15 10-15	10	14	1	2	27	11/22 30-35	8	17.5	1.5	8	35
#20	11/14 25-30	8	13	1	0.5	22.5	11/15 25-30	9	14.5	2	4.5	30	11/22 45-50	8.5	9	1.5	8.5	27.5
Observer	11/14 0-5	9	12.5	0	1	22.5	11/15 5-10	10.5	16.5	1.5	1.5	30	11/23 05-10	7.5	14	1	5.5	28
Kohda	11/14 5-10	7.5	8	2	1	18.5	11/15 40-45	3	10	0	2.5	15.5	11/23 10-15	11	17.5	2.5	8	39
	11/14 20-25	11.5	13.5	0.5	1	26.5	11/15 45-50	6.5	14	1.5	2	24	11/23 15-20	8	17.5	2.5	8.5	36.5
	11/14 15-20	9	8	0	0	17	11/15 25-30	9.5	13.5	0	1.5	24.5	11/24 05-10	4.5	10	1	4.5	20
			E2					E3 sham (throat mark)						E5 mirror (throat mark)
#20	11/14 10-15	10	14.5	2	3	29.5	11/15 10-15	9.5	6.5	0	1	17	11/22 30-35	8.5	15.5	1.5	6.5	32
Observer	11/14 25-30	12	9	1	2.5	24.5	11/15 25-30	4.5	7	3.5	2.5	17.5	11/22 45-50	6	9	1	8.5	24.5
Asai	11/14 0-5	7.5	10	2.5	3	23	11/15 5-10	11	11.5	0	1.5	24	11/23 05-10	6	20	0.5	7.5	34
	11/14 5-10	8	18	3	2.5	31.5	11/15 40-45	3.5	15	0	4.5	23	11/23 10-15	11.5	14.5	1	7.5	34.5
	11/14 20-25	12	12	3	1.5	28.5	11/15 45-50	9.5	17.5	1.5	3	31.5	11/23 15-20	9	17	2.5	7	35.5
	11/14 15-20	9.5	15	2.5	3.5	30.5	11/15 25-30	14.5	9	0.5	2.5	26.5	11/24 05-10	6.5	10.5	1	4.5	22.5

## Sheet: Scraping
Fish ID
#1	E2				E3				E4			E5		990
	Control	（延191分）			Sham	(延129分）			Color no mirror	(延138分）		Color with mirror	Total147.5min		Time to visit mirror
			Prior sec	Post sec	2012,5/30		Prior sec	Post sec							Prior	Post
	Left side body scrape	00039-17:21	5.4	2.7	14:25- 60分	Right body scrape1回	?	?	00069 (18分）	None		00070(88分）	5, 47:06	Left throat scrape	1.1	2.6
					11:04- 69分				2013 5/31 2h	None			7, 100541	Right throat scrape	3.7	1.5
	00066-	0;42	?	?					2012 8/20 2h	None			8, 14:44	Right throat scrape	1.3	0.7
													1, 26:18	Right body scrape擦り	2.6	8.4
8/22 820-	Left face scrape	1462.08	9	4.5									2, 36:46	Right body scrape擦り	20	1.1
													3, 36:49	Left side body scrape	0.6	2.5
													4, 39:52	Right face scrape	1.3	1.3
													6, 10003	Right face scrape	2.7	1.1
													9, 14:57	Left face scrape	0.8	1.3
00020a	1462.18	Left body scrape	2.8	7.5									10, 17:41	Left face scrape	2.2	2.3
	1462.21	Left body scrape	2.8	5.4
	1462.3	Right body scrape	1.1	0.8								00158(34分）	7, 10:56	Throat scrape	0.6	1.1
00029a	1462.26	Left face scrape	1.1	5.7
													2, 2:33	Right throat scrape	2	4
													3, 3:33	Left throat scrape	3.7	1.1
5/28 14:03-15分		No scraping											4, 3:35	Left throat scrape	0.5	0.5
5/26 17;31-１５分	1462.49	Face	7.3	0.2									5, 4:26	Throat scrape	0.5	0.8
	1462.5	Face	3	2.6									8, 19:24	Right throat scrape	4.7	4.6
	1462.53	Face	2	3									10, 20:17	Right throat scrape	3.1	1.5
5/20 13:20-15分		No scrape
5/18 1913-15分													1, 1:47	Left face scrape	3.6	2.3
	a02;30	Left body scrape	2.3	0.5									6, 4:37	Left body scrape	5.7	4.7
	あ０７３５	Right body scrape擦り	2.4	3.6									9, 19:30	Right body scrape	1	1
													11, 25:10	Left body scrape	3.1	11.6
													12, 27:38	Right body scrape	2.2	1
													13, 28:03	Left body scrape	3.8	0.9
													14, 30:25	Left face scrape	1.8	1
													15, 32:40	Left body scrape	1.3	1
												00159(25.5分）	3, 4:23	Throat scrape	2.4	1
													9, 12:51	Throat scrape	2.1	7.4
													5, 5:29	Left throat scrape	0.6	3.3
													6, 5:39	Left throat scrape	0.6	2.4
													7, 10:57	Left throat scrape	2	10.4
													1, 300	Right body scrape	0.8	0.5
													2, 301	Right body scrape	0.5	2.2
													4, 5:16	Left face scrape	2.1	2.2
													8, 12:36	Right body scrape	4.5	0.9
													10, 17:44	Left face scrape	0.6	6.5
													11, 18:37	Right face scrape	0.8	1.8
													12, 19:04	Right body scrape	2.8	4.5
													13, 20:12	Right face scrape	2.2	5.4
													14, 21:18	Right body scrape	0.8	1
													15, 22:44	Left body scrape	7.8	0.9
													16, 22:48	Left body scrape	0.9
													17, 22:50	Left body scrape		2.8
#4
E2		（延分317）			E3	(延分145）			E4	(延120分）		E5	Total 270 min
			前秒)	後秒)	5/29 1525-1545		Prior sec	Post sec							Prior sec	Post sec
5/28 1454-1509	1, 0325	Left face	3	1		Right body scrape1回	?	?	5/31 905- (60)	Throat scrapeこすり 0		6/1 12:51-13:51	1, 36:56	Throat scrape	3.7	2.1
	3, 0613	Left body scrape体側	1	9.1						顔下 0			2, 38:40	Throat scrape	2.3	5.4
					5/30 1305-20	Left body	?	?					3, 01:11	Throat scrape	3.1	4
41410					5/30 1330-1415		?	?		face 3			4, 01:14	Throat scrape	1.6	3.9
										body side 4
5/5 60分	No scrape				5/29 1217- 30分					face		6/1 1418-1518	2, 0045	Throat scrape	1.1	2
						1462.03	2.7	1.1
5/6 1228- 60分	No scrape					05:39Left face scrape	1.7	2.8	5/31 1145-(60)	Throat scrape0			3, 09:23	Right throat scrape	1.4	0.9
						09:20Right face	6.7	3.5
5/11 60 分	No scrape					1336Left face scrape	4.3	3					1, 0015	Right head scrape	1.5	1.2
						1620Right body scrape	3.3	0.8		face 6			4, 09:25	Right head scrape	0.7	4.3
5/12 60分	No scrape					1653 Right body	2.7	0.8
						17:02 Right body	5.9	1				5/31 1501-1631	5, 22:19	Throat scrape	1.9	1.4
5/22 30分	Right face	1462.44	?	?		18:52 Right body	2.7	1.5					10, 34:52	Throat scrape	0.8	1.5
						19:25 Right body	2.9	3.5					3446	Throat scrape	3	3
5/20 30分	Right face				5/30 1113-28								2, 10:56	Left throat scrape	1.7	4.6
						03;10 Right body	1.5	1					4, 15:33	Right throat scrape	2.9	3
5/20 1358-1413		08:29 Left body scrape	2.8	0.6		0355 right body	7	0.4					９，34：50	Throat scrapeフン左	2.1	0.9
						0356 right body	1.2	0.3					17, 0642	Left throat scrape	2.6	3.3
5/13 1156-	00;38	Right body scrape	0.4	0.4		0414 right body	2.4	1.4					21, 1356	Throat scrape	0.8	5.3
	1462.04	?	5.2	3.6		0425 right body	No scrape?
	1462.09	right body	18.6	0.9		0744 belly	0.6	2.8					1, 2519	Throat scrape	1.1	3
	04;19	Right body scrape				0811 right body	1.3	1.3				6/2 1040-1240	2, 2635	Throat scrape	1.6	1.2
					5/29 833-853	face right
5/28 1454-	1462.23	Left face scrape	8.6	5.4
#20
マーク前
201111108035742+001
20111110835742+002
擦り
													Total 129 min
#21		（延106分）			E3				E4	Total 123 min		E5
E2					Sham	Total 106 min
									20111121231520-			20121121140219+53
10/27 1410-			prior sec	post sec	20121115113310-				""""+002			20121122105858+53
	1462.96	Right body scrape	2.8	1.6					""""+0011					Prior	Post
	3769	right body	?	?	20111117000853-							2012 1123 092315+24	Throat scrape	4.7	0.9
11/1 1314-												1462.63	Throat scrapeこすり	1.3	0.9
	1462.86	Right body scrape	1.4	0.9								1462.63	Right throat scrape	2.8	1.7
	1462.86	Right body scrape	0.8	2								(15:16)
	1462.89	body side	2.3	3.5								1462.64	Throat scrape	0.7	0.8
	1462.9	body side	1.6	2.2								1462.64	Throat scrape	1.6	0.9
	1463.23	body size	5	2.5								1462.68	Throat scrape	2.9	0.8
11/2 1415-	1462.04	Left body scrape	2.4	4.3
	1462.9	left body side	0.9	5.4
	1462.92	right body side	1.4	1.1
	1462.92	right body side	1.5	1.5
	1463.2		1.6	-
	1463.2		-	2.6
	1463.24		0.9	2.6
11/3 1400-	1462.86		4.2	14.5
10/31 1404-	1462.04		1.3	0.9
	1462.05		2	1
	1462.38	right body	4	4.6
41957
	1463.09	right body	1.9	4.1

## Sheet: Control_body_mark
No. of rubbing left side body
ID	control	Sham	Colored
52 1	2	1	0
69 2	0	1	6
72 3	2	6	28
64.5 4	1	0	4
75 5	14	9	12
	3.8	3.4	10
No. of rubbing right side body
ID	control	Sham	Colored
1	1	0	0
2	0	3	1
3	2	4	2
4	2	1	4
5	14	0	3
	3.8	1.6	2
